# Supplementary material for: Allelopathy and Identification of Five Allelochemicals in the Leaves of the Aromatic Medicinal Tree Aegle marmelos (L.) Correa
Source: Plants (Basel). 2024 Feb 19;13(4):559. doi: 10.3390/plants13040559 (PMC10892298; doi:10.3390/plants13040559)
Supplement: Supplementary file 1 [file plants-13-00559-s001.zip]

Archive with 1 entries (1 files):
- plants-2840250-supplementary.pdf
